# Supplementary material for: Photocuring Hyaluronic Acid/Silk Fibroin Hydrogel Containing Curcumin Loaded CHITOSAN Nanoparticles for the Treatment of MG-63 Cells and ME3T3-E1 Cells
Source: Polymers (Basel). 2021 Jul 14;13(14):2302. doi: 10.3390/polym13142302 (PMC8309346; doi:10.3390/polym13142302)
Supplement: Supplementary file 1 [file polymers-13-02302-s001.zip]

Archive with 1 entries (1 files):
- polymers-1219928-supplementary.pdf
